# Supplementary material for: Governance using the water-food-energy nexus and human-factor measures
Source: PLoS One. 2022 Jan 27;17(1):e0261995. doi: 10.1371/journal.pone.0261995 (PMC8794089; doi:10.1371/journal.pone.0261995)
Supplement: S1 Table — All expenditure prices are in Israeli Shekels (ILS). (XLSX) [file pone.0261995.s001.xlsx]

## Sheet: WFE_expenditures_2003
Number	District code	District_Name	HouseSampl	PersInHous	StdPersInH	Earners	Expenditur	Consumpt_t	Error	FoodNoVeg	Error1	VegFruit	Error2	Food_total	Water	Error3	Energy	Error4
0	29	Kinneret_Golan	186	3.8	3	1.2	7533	9547	±840	1340	±151	362	±45	1702	93	±13	353	±32
1	24	Akko	410	3.8	3	1	7687	9520	±473	1570	±101	434	±32	2004	86	±8	377	±38
2	31	Haifa	616	2.8	2.4	1	7190	9211	±571	1279	±105	309	±21	1588	80	±5	301	±27
3	23	Yizreel	346	4.1	3.2	1.1	7292	8938	±540	1511	±110	453	±39	1964	89	±9	364	±28
4	32	Hadera	218	4.2	3.2	1.2	8006	10014	±797	1560	±166	397	±58	1957	96	±9	378	±35
5	0	Judea_Samaria	169	4.3	3.3	1.4	8393	10839	±847	1598	±146	395	±48	1993	120	±21	427	±48
6	41	Sharon	276	3.5	2.8	1.1	8137	10627	±1,039	1382	±127	350	±35	1732	114	±13	319	±31
7	51	TA_Jaffa	648	2.4	2.2	1.2	8790	11669	±719	1310	±85	294	±22	1604	82	±6	296	±18
8	42	Petah_Tiqwa	539	3.3	2.7	1.4	8571	11441	±481	1343	±71	332	±20	1675	105	±10	364	±23
9	44	Rehovot	430	3.3	2.8	1.4	8210	10888	±575	1326	±88	342	±23	1668	106	±8	327	±20
10	43	Ramla	216	3.6	2.9	1.4	8592	11483	±1,022	1518	±154	348	±37	1866	105	±15	494	±108
11	11	Jerusalem	576	3.8	3	1	7427	9757	±444	1323	±75	357	±23	1680	102	±8	294	±18
12	61	Ashqelon	383	3.3	2.8	1.2	7043	8933	±542	1260	±83	312	±26	1572	94	±9	277	±19
13	62	Beer_ Sheva	401	3.6	2.8	1.1	8588	10353	±921	1496	±126	367	±36	1863	102	±10	288	±20

## Sheet: WFE_expenditures_2004
Number	District code	District_Name	HouseSampl	PersInHous	StdPersInH	Earners	Expenditur	Consumpt_t	Error	FoodNoVeg	Error1	VegFruit	Error2	Food_total	Water	Error3	Energy	Error4
0	29	Kinneret_Golan	164	3.4	2.8	1.09	7147	8970	±914	1333	±161	359	±48	1692	85	±10	361	±42
1	24	Akko	420	4.1	3.18	1.07	8365	10365	±653	1619	±127	392	±30	2011	98	±9	368	±29
2	31	Haifa	640	2.71	2.38	1	6611	8584	±397	1135	±63	276	±17	1411	79	±5	297	±20
3	23	Yizreel	354	4.05	3.16	1.11	7887	9770	±743	1520	±114	431	±37	1951	93	±10	349	±25
4	32	Hadera	265	3.94	3.09	1.28	7690	9737	±704	1422	±150	312	±32	1734	106	±13	358	±39
5	0	Judea_Samaria	144	4.6	3.47	1.57	9472	12448	±1,106	1555	±175	390	±53	1945	134	±20	505	±83
6	41	Sharon	264	3.36	2.77	1.19	8227	11015	±921	1446	±126	332	±30	1778	118	±11	363	±30
7	51	TA_Jaffa	630	2.44	2.21	1.16	9034	11813	±539	1405	±86	276	±19	1681	82	±6	296	±16
8	42	Petah_Tiqwa	539	3.29	2.73	1.4	9449	12580	±583	1462	±81	343	±22	1805	177	±149	358	±19
9	44	Rehovot	418	3.18	2.67	1.39	8818	11641	±613	1444	±101	355	±27	1799	116	±10	353	±24
10	43	Ramla	199	3.71	2.98	1.35	8143	10772	±977	1362	±141	343	±37	1705	95	±10	348	±32
11	11	Jerusalem	546	3.76	2.95	0.97	7935	10312	±610	1307	±82	360	±26	1667	102	±8	308	±23
12	61	Ashqelon	354	3.28	2.73	1.16	6480	8472	±600	1169	±97	264	±25	1433	88	±8	304	±26
13	62	Beer_ Sheva	441	3.54	2.85	1.18	8586	10534	±935	1536	±118	359	±36	1895	96	±9	339	±36

## Sheet: WFE_expenditures_2005
Number	District code	District_Name	HouseSampl	PersInHous	StdPersInH	Earners	Expenditur	Consumpt_t	Error	FoodNoVeg	Error1	VegFruit	Error2	Food_total	Water	Error3	Energy	Error4
0	29	Kinneret_Golan	174	3.6	2.9	1.2	7813	9962	±1,177	1435	±142	326	±41	1761	120	±18	501	±74
1	24	Akko	445	3.9	3	1	7880	9923	±604	1614	±107	403	±28	2017	93	±7	482	±55
2	31	Haifa	623	2.7	2.4	1.1	7482	9410	±480	1239	±82	276	±17	1515	85	±6	324	±20
3	23	Yizreel	314	3.8	3	1	7145	9071	±624	1456	±124	428	±40	1884	92	±9	433	±40
4	32	Hadera	245	3.8	3	1.2	8374	10817	±1,032	1636	±150	366	±31	2002	107	±10	456	±40
5	0	Judea_Samaria	156	4.2	3.2	1.4	8585	10985	±796	1548	±155	413	±51	1961	117	±14	414	±44
6	41	Sharon	330	3.5	2.9	1.2	8596	11375	±744	1401	±107	323	±28	1724	118	±12	425	±37
7	51	TA_Jaffa	653	2.4	2.2	1.2	9444	12389	±663	1431	±81	298	±20	1729	84	±6	357	±22
8	42	Petah_Tiqwa	505	3.2	2.7	1.5	10031	13255	±700	1523	±105	351	±27	1874	115	±9	441	±31
9	44	Rehovot	441	3.3	2.7	1.4	9224	12108	±795	1467	±89	330	±25	1797	130	±24	369	±19
10	43	Ramla	226	3.9	3.1	1.5	9191	12136	±1,077	1588	±158	393	±45	1981	117	±15	454	±67
11	11	Jerusalem	588	3.9	3.1	1	8795	11142	±633	1530	±89	406	±25	1936	114	±8	395	±27
12	61	Ashqelon	394	3.3	2.8	1.2	6382	8358	±519	1175	±86	274	±25	1449	88	±6	308	±21
13	62	Beer_ Sheva	442	3.3	2.7	1.1	8262	10062	±783	1401	±99	320	±31	1721	88	±8	346	±25

## Sheet: WFE_expenditures_2006
Number	District code	District_Name	HouseSampl	PersInHous	StdPersInH	Earners	Expenditur	Consumpt_t	Error	FoodNoVeg	Error1	VegFruit	Error2	Food_total	Water	Error3	Energy	Error4
0	29	Kinneret_Golan	174	4	3.1	1.4	8692	10907	±989	1687	±163	418	±52	2105	103	±11	500	±52
1	24	Akko	388	3.8	3	1	7908	9875	±605	1598	±127	426	±31	2024	101	±8	463	±54
2	31	Haifa	584	2.6	2.3	1	7335	9242	±570	1253	±77	307	±22	1560	88	±8	350	±23
3	23	Yizreel	325	3.9	3.1	1.2	7465	9472	±584	1563	±110	404	±33	1967	102	±22	492	±51
4	32	Hadera	264	3.7	3	1.3	9039	11159	±1,212	1625	±133	371	±31	1996	115	±14	419	±36
5	0	Judea_Samaria	193	4.3	3.3	1.6	9070	11502	±839	1465	±149	378	±36	1843	105	±12	455	±45
6	41	Sharon	262	3.4	2.8	1.1	8069	10620	±836	1397	±121	309	±24	1706	137	±15	430	±35
7	51	TA_Jaffa	653	2.3	2.1	1.2	10096	13093	±710	1483	±91	286	±20	1769	84	±6	336	±33
8	42	Petah_Tiqwa	564	3.4	2.8	1.5	10450	13607	±645	1624	±84	360	±22	1984	130	±11	444	±27
9	44	Rehovot	448	3.2	2.7	1.5	10023	12896	±750	1587	±113	352	±27	1939	133	±14	391	±22
10	43	Ramla	197	3.6	2.9	1.5	9281	12066	±1,074	1658	±183	420	±45	2078	109	±14	403	±36
11	11	Jerusalem	613	4.1	3.1	1.1	8593	11040	±493	1566	±79	398	±21	1964	120	±9	383	±24
12	61	Ashqelon	394	3.4	2.8	1.2	7541	9540	±620	1380	±93	318	±24	1698	97	±8	333	±21
13	62	Beer_ Sheva	457	3.3	2.7	1.1	9168	11004	±894	1594	±113	380	±26	1974	104	±8	360	±23

## Sheet: WFE_expenditures_2007
Number	District code	District_Name	HouseSampl	PersInHous	StdPersInH	Earners	Expenditur	Consumpt_t	Error	FoodNoVeg	Error1	VegFruit	Error2	Food_total	Water	Error3	Energy	Error4
0	29	Kinneret_Golan	167	3.6	2.9	1.3	7575	9680	±1,109	1515	±199	347	±54	1862	111	±16	459	±75
1	24	Akko	419	3.9	3.1	1.2	9026	11153	±648	1801	±110	431	±32	2232	106	±8	399	±22
2	31	Haifa	606	2.6	2.3	1.1	8550	10443	±690	1489	±105	344	±28	1833	85	±6	320	±21
3	23	Yizreel	340	4.1	3.2	1.3	7637	9772	±589	1646	±116	432	±38	2078	97	±9	373	±21
4	32	Hadera	283	3.7	3	1.3	9076	11384	±899	1778	±166	377	±39	2155	123	±20	398	±35
5	0	Judea_Samaria	168	4.4	3.3	1.3	9596	12101	±1,041	1600	±170	397	±47	1997	130	±15	481	±69
6	41	Sharon	295	3.5	2.9	1.4	8484	11219	±726	1474	±113	313	±26	1787	124	±13	377	±30
7	51	TA_Jaffa	616	2.3	2.1	1.2	10234	13589	±672	1548	±87	300	±21	1848	89	±6	337	±20
8	42	Petah_Tiqwa	524	3.3	2.7	1.5	11001	14427	±907	1653	±90	366	±24	2019	128	±12	410	±26
9	44	Rehovot	407	3.3	2.7	1.5	9662	12916	±750	1580	±94	367	±30	1947	131	±10	381	±26
10	43	Ramla	226	3.6	2.9	1.5	9596	12414	±988	1669	±157	417	±45	2086	106	±12	388	±32
11	11	Jerusalem	594	3.8	3	1	9080	11598	±631	1637	±97	431	±27	2068	118	±9	386	±31
12	61	Ashqelon	389	3.2	2.7	1.2	7088	9172	±531	1294	±88	314	±24	1608	114	±10	307	±17
13	62	Beer_ Sheva	418	3.5	2.8	1.3	8879	10570	±650	1769	±125	397	±30	2166	108	±9	325	±21

## Sheet: WFE_expenditures_2008
Number	District code	District_Name	HouseSampl	PersInHous	StdPersInH	Earners	Expenditur	Consumpt_t	Error	FoodNoVeg	Error1	VegFruit	Error2	Food_total	Water	Error3	Energy	Error4
0	29	Kinneret_Golan	176	3.4	2.8	1.1	8282	10297	±1,068	1558	±293	352	±53	1910	110	±19	544	±78
1	24	Akko	381	4.1	3.2	1.2	9784	12377	±833	1890	±146	479	±46	2369	114	±11	532	±55
2	31	Haifa	606	2.7	2.4	1.2	8601	10481	±536	1493	±92	351	±23	1844	96	±6	358	±23
3	23	Yizreel	266	3.6	2.9	1.2	7658	9698	±866	1866	±294	436	±60	2302	110	±17	432	±43
4	32	Hadera	242	3.8	3	1.3	9341	12266	±978	1931	±184	391	±41	2322	126	±14	485	±47
5	0	Judea_Samaria	178	4.1	3.2	1.4	10520	13832	±1,250	1760	±157	444	±55	2204	150	±19	411	±50
6	41	Sharon	258	3.4	2.8	1.3	9669	13148	±1,031	1809	±173	393	±50	2202	142	±19	471	±57
7	51	TA_Jaffa	595	2.4	2.2	1.3	11114	14736	±703	1793	±101	354	±25	2147	93	±8	364	±19
8	42	Petah_Tiqwa	515	3.4	2.8	1.5	11040	14910	±737	1885	±102	405	±24	2290	126	±9	430	±24
9	44	Rehovot	422	3.2	2.7	1.5	10113	13637	±649	1801	±107	380	±28	2181	134	±10	407	±22
10	43	Ramla	245	3.7	3	1.5	10617	14280	±1,183	1772	±143	399	±40	2171	129	±18	470	±49
11	11	Jerusalem	582	3.8	3	1.1	9214	11786	±642	1719	±104	423	±27	2142	123	±10	409	±49
12	61	Ashqelon	365	3.4	2.8	1.3	7642	10256	±684	1503	±109	327	±26	1830	110	±11	340	±26
13	62	Beer_ Sheva	413	3.3	2.7	1.2	9772	11824	±926	1865	±134	416	±31	2281	106	±8	350	±21

## Sheet: WFE_expenditures_2009
Number	District code	District_Name	HouseSampl	PersInHous	StdPersInH	Earners	Expenditur	Consumpt_t	Error	FoodNoVeg	Error1	VegFruit	Error2	Food_total	Water	Error3	Energy	Error4
0	29	Kinneret_Golan	150	3.8	3	1.3	9802	12337	±1,314	1773	±215	418	±60	2191	133	±19	569	±104
1	24	Akko	370	4	3.1	1.2	8401	10961	±775	1673	±165	377	±38	2050	132	±12	502	±46
2	31	Haifa	590	2.6	2.3	1.1	8426	10611	±607	1500	±93	335	±21	1835	98	±8	324	±16
3	23	Yizreel	363	3.8	3	1.2	8327	11010	±684	1672	±135	382	±33	2054	114	±11	503	±39
4	32	Hadera	281	3.8	3	1.4	9343	12507	±968	1776	±142	366	±34	2142	119	±13	429	±27
5	0	Judea_Samaria	204	4.3	3.3	1.5	10598	14334	±997	1909	±164	475	±47	2384	174	±23	469	±39
6	41	Sharon	308	3.5	2.9	1.4	10428	14376	±993	1819	±132	399	±32	2218	155	±18	474	±46
7	51	TA_Jaffa	632	2.4	2.2	1.2	11774	15267	±828	1781	±105	357	±27	2138	109	±12	368	±21
8	42	Petah_Tiqwa	550	3.2	2.7	1.4	12096	16051	±1,409	1882	±102	401	±23	2283	118	±10	419	±24
9	44	Rehovot	437	3.2	2.7	1.4	11314	15277	±885	1807	±107	407	±28	2214	140	±14	416	±25
10	43	Ramla	196	3.7	3	1.6	11086	14851	±1,234	1917	±211	439	±57	2356	145	±23	453	±40
11	11	Jerusalem	637	3.9	3	1.1	9853	12565	±657	1747	±97	435	±25	2182	133	±14	394	±27
12	61	Ashqelon	381	3.3	2.7	1.3	8290	11004	±752	1491	±105	345	±28	1836	103	±7	343	±23
13	62	Beer_ Sheva	433	3.7	2.9	1.2	9874	12113	±794	1937	±119	469	±38	2406	118	±9	366	±21

## Sheet: WFE_expenditures_2010
Number	District code	District_Name	HouseSampl	PersInHous	StdPersInH	Earners	Expenditur	Consumpt_t	Error	FoodNoVeg	Error1	VegFruit	Error2	Food_total	Water	Error3	Energy	Error4
0	29	Kinneret_Golan	155	3.5	2.8	1.2	8675	11150	±1,146	1495	±161	351	±38	1846	146	±19	440	±51
1	24	Akko	419	3.8	3	1.1	7798	10433	±586	1684	±125	392	±32	2076	133	±13	407	±36
2	31	Haifa	616	2.5	2.2	1.1	7939	10232	±551	1391	±84	312	±23	1703	100	±8	296	±18
3	23	Yizreel	301	3.8	3	1.3	8810	11234	±1,048	1822	±181	428	±43	2250	134	±14	464	±40
4	32	Hadera	268	3.8	3	1.5	11440	14785	±1,308	2137	±246	465	±51	2602	185	±41	484	±49
5	0	Judea_Samaria	193	4.4	3.4	1.5	10325	14523	±1,036	1761	±137	435	±42	2196	151	±18	416	±41
6	41	Sharon	329	3.7	3	1.5	10531	14637	±955	1906	±187	480	±58	2386	153	±15	448	±55
7	51	TA_Jaffa	599	2.5	2.2	1.3	12380	16437	±916	1852	±117	366	±26	2218	120	±10	337	±22
8	42	Petah_Tiqwa	537	3.3	2.8	1.5	11452	15696	±715	1915	±108	437	±28	2352	137	±10	404	±22
9	44	Rehovot	424	3.2	2.7	1.4	12041	16375	±1,013	1945	±140	459	±39	2404	150	±18	400	±31
10	43	Ramla	231	3.7	3	1.7	11482	15785	±1,363	1934	±168	465	±48	2399	137	±14	412	±31
11	11	Jerusalem	553	3.9	3.1	1.1	9764	12788	±662	1779	±96	451	±29	2230	159	±12	410	±52
12	61	Ashqelon	397	3.5	2.8	1.4	9035	11921	±863	1586	±109	359	±31	1945	128	±13	355	±25
13	62	Beer_ Sheva	439	3.5	2.8	1.3	11156	13619	±1,192	2184	±165	494	±39	2678	137	±11	349	±24

## Sheet: WFE_expenditures_2011
Number	District code	District_Name	HouseSampl	PersInHous	StdPersInH	Earners	Expenditur	Consumpt_t	Error	FoodNoVeg	Error1	VegFruit	Error2	Food_total	Water	Error3	Energy	Error4
0	29	Kinneret_Golan	178	3.7	2.9	1.4	9678	12417	±1,324	1808	±234	401	±52	2209	148	±15	456	±54
1	24	Akko	431	4	3.1	1.2	9791	12601	±1,043	1887	±155	397	±34	2284	171	±18	451	±38
2	31	Haifa	580	2.6	2.3	1.2	8918	11505	±803	1519	±100	333	±25	1852	109	±10	308	±18
3	23	Yizreel	301	3.9	3.1	1.3	9480	12054	±862	1941	±162	437	±39	2378	165	±19	444	±34
4	32	Hadera	262	3.4	2.8	1.3	10596	14032	±1,296	1948	±186	392	±36	2340	164	±27	401	±40
5	0	Judea_Samaria	171	4.7	3.5	1.6	11472	15521	±1,316	1948	±178	501	±50	2449	174	±22	443	±47
6	41	Sharon	267	3.5	2.8	1.3	10782	14569	±1,420	1864	±227	408	±40	2272	170	±21	431	±51
7	51	TA_Jaffa	585	2.4	2.2	1.2	12298	16412	±915	1948	±139	371	±29	2319	127	±10	339	±24
8	42	Petah_Tiqwa	561	3.4	2.8	1.5	11692	16206	±749	1903	±107	420	±32	2323	150	±9	405	±23
9	44	Rehovot	441	3.3	2.7	1.5	12012	16344	±1,125	1827	±123	442	±30	2269	159	±13	405	±23
10	43	Ramla	211	3.6	2.9	1.7	11856	16174	±1,335	2076	±176	479	±64	2555	161	±24	437	±57
11	11	Jerusalem	519	4	3.1	1.2	10401	13521	±805	1779	±119	438	±31	2217	154	±14	402	±39
12	61	Ashqelon	363	3.3	2.7	1.3	8742	11716	±889	1539	±138	334	±31	1873	142	±13	358	±32
13	62	Beer_ Sheva	442	3.6	2.9	1.2	10947	13697	±880	2352	±208	507	±47	2859	159	±14	340	±27
